# Supplementary material for: Protective Strategies of Haberlea rhodopensis for Acquisition of Freezing Tolerance: Interaction between Dehydration and Low Temperature
Source: Int J Mol Sci. 2022 Nov 30;23(23):15050. doi: 10.3390/ijms232315050 (PMC9739172; doi:10.3390/ijms232315050)
Supplement: Supplementary file 1 [file ijms-23-15050-s001.zip]

Archive with 1 entries (1 files):
- ijms-1971212-supplementary.pdf
